# Supplementary material for: Predicting Pathogenic Variants of Breast Cancer Using Ultrasound-Derived Machine Learning Models
Source: Cancers (Basel). 2025 Mar 18;17(6):1019. doi: 10.3390/cancers17061019 (PMC11940624; doi:10.3390/cancers17061019)
Supplement: Supplementary file 1 [file cancers-17-01019-s001.zip]

Archive with 1 entries (1 files):
- cancers-3505083-supplementary.pdf
